# Supplementary material for: Beyond latitude: thermal tolerance and vulnerability of a broadly distributed salmonid across a habitat temperature gradient
Source: Conserv Physiol. 2025 May 1;13(1):coaf030. doi: 10.1093/conphys/coaf030 (PMC12043440; doi:10.1093/conphys/coaf030)
Supplement: Web_Material_coaf030 [file web_material_coaf030.zip]

Archive with 1 entries (1 files):
- Dressler_et_al_Supplemental_Material_changes_accepted.pdf
